# Supplementary material for: Machine Learning Consensus Clustering Approach for Patients with Lactic Acidosis in Intensive Care Units
Source: J Pers Med. 2021 Nov 2;11(11):1132. doi: 10.3390/jpm11111132 (PMC8623582; doi:10.3390/jpm11111132)
Supplement: Supplementary file 1 [file jpm-11-01132-s001.zip]

Archive with 1 entries (1 files):
- jpm-1410584-supplementary.pdf
